# Supplementary material for: Deep learning prediction of hospital readmissions for asthma and COPD
Source: Respir Res. 2023 Dec 13;24:311. doi: 10.1186/s12931-023-02628-7 (PMC10720134; doi:10.1186/s12931-023-02628-7)
Supplement: Supplementary file 1 — Additional file 1: S1: ICD-10 codes for inclusion and exclusion criteria; S2: Clinical characteristics of multiple exacerbators; S3: Features and values used for the classifiers. [file 12931_2023_2628_MOESM1_ESM.xlsx]

## Sheet: S1-ICD10 codes
Inclusion
J45.909	Unspecified asthma, uncomplicated
J45.901	Unspecified asthma with acute exacerbation
J45.902	Unspecified asthma with status asthmaticus
J45.21	Mild intermittent asthma with acute exacerbation
J45.22	Mild intermittent asthma with status asthmaticus
J45.32	Mild persistent asthma with status asthmaticus
J45.31	Mild persistent asthma with acute exacerbation
J45.42	Moderate persistent asthma with status asthmaticus
J45.41	Moderate persistent asthma with acute exacerbation
J45.51	Severe persistent asthma with acute exacerbation
J45.52	Severe persistent asthma with status asthmaticus
J44.9	Chronic obstructive pulmonary disease, unspecified
J42	Unspecified chronic bronchitis
J44.1	Chronic obstructive pulmonary disease with acute exacerbation
J43.9	Emphysema, unspecified
J20.9	Acute bronchitis, unspecified, were used to identify cases.
Exclusion
D86.0	Sarcoidosis of lung
D86.9	Sarcoidosis, unspecified
J84.10	Pulmonary fibrosis, unspecified
J84	Other interstitial pulmonary diseases
J84.1	Other interstitial pulmonary diseases with fibrosis
A15.0	Tuberculosis of lung
J47.9	Bronchiectasis, uncomplicated
E84.9	Cystic fibrosis, unspecified
I27.20	Pulmonary hypertension, unspecified).

## Sheet: S2-Multiple Exacerbators
	Asthma			COPD		p-value
	Single Hx	Multiple Hx	P-value	Single Hx	Multiple Hx
Number	1507	386		2542	1359
Age (years)	41 (26-58)	41 (24-57)	0.47	72 (63-81)	70 (60-79)	<0.01
Female sex n (%)	1023 (68)	265 (69)	0.82	1352 (53)	560 (41)	<0.01
Race n (%)			<0.01			<0.01
African-American	500 (33)	169 (44)		255 (10)	245 (18)
White	652 (43)	117 (30)		2127 (84)	1027 (76)
Other	309 (21)	93 (24)		139 (5)	81 (6)
Not Available*	46	7		21	6
Hispanic Ethnicity n (%)	363 (24)	116 (30)	0.02	127 (5)	107 (8)	<0.01
BMI (kg/m2)	30.7 (25.3-37.2)	29.8 (25.1-36.7)	0.61	27.3 (22.6-33.2)	28.0 (23.2-34.3)	<0.01
Pack years	5 (3-10) (n=113)	5 (3-10) (n=33)	0.79	40 (27-50)	40 (30-49) (n=651)	0.7489
				(n=1087)
Smoking status (n)	1440	372	0.04	2435	1343	<0.01
Never n (%)	806 (56)	216 (58)		214 (9)	73 (5)
Current n (%)	275 (19)	51 (14)		633 (26)	338 (25)
Former n (%)	359 (25)	105 (28)		1588 (65)	932 (69)
Length of Stay	2 (2-4)	2 (2-4)	0.23	5 (3-8)	4 (3-7)	<0.01
ICU admission n (%)	203 (13)	64 (17)	0.14	629 (25)	251 (18)	<0.01
Death within a year n (%)	44 (3)	4 (1)	0.06	568 (22)	153 (11)	<0.01
Comorbidities	1493	378		2532	1353
CAD	237 (16)	93 (25)	<0.01	1259 (50)	767 (57)	<0.01
CHF	191 (13)	79 (21)	<0.01	1178 (46)	833 (62)	<0.01
Cerebrovascular disease	145 (10)	55 (15)	0.01	472 (19)	298 (22)	0.01
Diabetes Mellitus	556 (37)	183 (48)	<0.01	1132 (45)	828 (61)	<0.01
CKD	173 (12)	65 (17)	<0.01	848 (33)	543 (40)	<0.01
Allergic rhinitis	351 (24)	146 (39)	<0.01	162 (6)	150 (11)	<0.01
Nasal polyposis	21 (1)	13 (3)	0.02	18 (1)	13 (1)	0.52
Lung cancer	14 (1)	2 (0.5)	0.63	382 (15)	177 (13)	0.1
Sleep apnea	344 (23)	130 (34)	<0.01	758 (30)	564 (42)	<0.01
GERD	635 (43)	201 (53)	<0.01	1179 (47)	854 (63)	<0.01
Hypertension	758 (51)	218 (58)	0.04	2156 (85)	1243 (92)	<0.01
Multiple comorbidities (>1)	870 (58)	263 (70)	<0.01	2196 (86)	1271 (94)	<0.01
Medications (n)	1475	381		2510	1353
Albuterol	1112 (75)	370 (97)	<0.01	1364 (54)	1183 (87)	<0.01
Theophylline	9 (0.6)	9 (2)	<0.01	39 (1)	74 (5)	<0.01
Antibiotic	741 (50)	252 (66)	<0.01	2041 (81)	1321 (98)	<0.01
ICS	226 (15)	123 (32)	<0.01	193 (8)	243 (18)	<0.01
ICS + LABA	604 (41)	288 (76)	<0.01	1348 (54)	1150 (85)	<0.01
LAMA	62 (4)	60 (16)	<0.01	874 (35)	884 (65)	<0.01
LTRA	353 (24)	220 (58)	<0.01	206 (8)	306 (23)	<0.01
Nicotine replacement	107 (7)	52 (14)	<0.01	405 (16)	4040 (30)	<0.01
Systemic steroids	1073 (73)	361 (95)	<0.01	1738 (69)	1295 (96)	<0.01
Roflumilast	0	0		3 (0.1)	21 (1)	<0.01
Pneumococcal vaccine	331 (22)	150 (39)	<0.01	555 (22)	535 (39)	<0.01
CBC (n)	627	150		1270	635
White blood cells	9.6 (7.4-12.7)	9.7 (7.1-12.1)	0.69	9.9 (7.3-13.0)	9.9 (7.6-12.8)	0.9598
Absolute Neutrophil count	6.7 (4.7-10.2)	6.2 (4.5-9.2)	0.1307	7.4 (5.0-10.7)	7.2 (5.1-10.1)	0.22
Absolute Eosinophil count	100 (0-273)	162 (0-367)	0.02	82 (0-201)	95 (0-233)	0.21
Absolute Basophil count	21 (0-56)	0 (0-70)	0.05	18 (0-52)	0 (0-66)	<0.01
Absolute Lymphocyte count	1444 (924-2207)	1848 (1050-2498)	<0.01	1173 (770-1785)	1728 (833-1985)	<0.01
Red blood cell count	4.5 (4.1-4.8)	4.6 (4.2-4.9)	0.12	4.2 (3.7-4.7)	4.3 (3.8-4.7)	0.05
Hematocrit	39.1 (35.8-42.1)	40.7 (37.2-42.9)	0.02	38.5 (33.7-42.8)	38.8 (34.5-42.7)	0.43
Hemoglobin	13.0 (11.8-14.1)	13.5 (12.3-14.3)	0.01	12.6 (11.0-14.3)	12.8 (11.3-14.1)	0.15
MCHC	33.2 (32.5-34.0)	33.4 (32.7-34.0)	0.31	32.8 (31.8-33.7)	33.0 (32.3-33.8)	<0.01
MCV	88 (85-92)	89 (85-92)	0.27	92 (88-97)	91 (87-95)	<0.01
Platelets	252 (202-310)	272 (232-325)	<0.01	225 (172-287)	226 (173-299)	0.31
MPV	9.3 (7.8-10.4)	8.1 (7.3-8.8)	<0.01	9.0 (7.8-10.3)	8.1 (7.4-9.1)	<0.01
Viral testing (n)	315	67		379	182
Viral positivity	113 (36)*	12 (18)	0.02	98 (26)	30 (16)	0.03
Rhinovirus	46 (41)	2 (17)	0.02	27	5	0.06
*One instance of dual viral infection
Abbreviations: Hx=Hospitalization. MCH=Mean Corpuscular Hemoglobin; MCHC=Mean Corpuscular Hemoglobin Concentration; MCV=Mean Corpuscular Volume; MPV=Mean Platelet Volume.

## Sheet: S3-Features and Values
Variable	Type	Units	Imputed values	Number of imputed values	Imputation Method
Absolute Basophil Count	Continuous	cells/microliter	Yes	2	Mean imputed
Absolute Eosinophil Count	Continuous	cells/microliter	Yes	2	Mean imputed
Absolute Lymphocyte Count	Continuous	cells/microliter	Yes	2	Mean imputed
Absolute Monocyte Count	Continuous	cells/microliter	Yes	2	Mean imputed
Absolute Neutrophil Count	Continuous	cells/microliter	Yes	2	Mean imputed
Age	Continuous	Years	No
Albuterol	Binary (Yes/No)		No
Allergic Rhinitis	Binary (Yes/No)		Yes	126	Mode
Antibiotic	Binary (Yes/No)		No
Basophils	Continuous	percent	Yes	2	Mean imputed
BMI	Continuous	kg/m2	Yes	105	Mean imputed
Diastolic Blood pressure	Continuous	mm Hg	Yes	1	Mean imputed
Systolic Blood pressure	Continuous	mm Hg	Yes	1	Mean imputed
Coronary artery disease	Binary (Yes/No)		Yes	10	Mode
Cerebrovascular disease	Binary (Yes/No)		Yes	10	Mode
Congestive heart failure	Binary (Yes/No)		Yes	10	Mode
Chronic kidney disease	Binary (Yes/No)		Yes	10	Mode
Death within one year of index admission	Binary (Yes/No)		No
Diabetes Mellitus	Binary (Yes/No)		Yes	10	Mode
Pulmonary diagnosis	Binary (Asthma/COPD)
Eosinophils	Continuous	percent	Yes	2	Mean imputed
Hispanic ethnicity	Binary (Yes/No)		Yes	16	Mode
Influenza vaccine	Binary (Yes/No)		No
Gastroesophageal reflux	Binary (Yes/No)		Yes	126	Mode
Hematocrit	Continuous	percent	No
Hemoglobin	Continuous	g/dL	No
Hypertension	Binary (Yes/No)		Yes	126	Mode
Inhaled corticosteroids	Binary (Yes/No)		No
Inhaled corticosteroids+long-acting beta-agonist	Binary (Yes/No)		No
Admission to the Intensive care unit	Binary (Yes/No)		No
Insurance	Categorical	Federal| Medicaid | Medicare | Private	Yes	68	Mode
Ipratropium	Binary (Yes/No)		No
Long-acting beta-agonist	Binary (Yes/No)		No
Long-acting beta-agonist+long-acting muscarinic antagonist	Binary (Yes/No)		No
Long-acting muscarinic antagonist	Binary (Yes/No)		No
Levalbuterol	Binary (Yes/No)		No
Length of stay	Continuous	Days	No
Leukotriene receptor antagonist	Binary (Yes/No)		No
Lung cancer	Binary (Yes/No)		Yes	126	Mode
Lymphocytes	Continuous	Percent	Yes	2	Mean imputed
Mean arterial pressure	Continuous	mm Hg	Yes	1	Mean imputed
Mean corpuscular hemoglobin	Continuous	Picograms	No
Mean corpuscular hemoglobin concentration	Continuous	g/dL	No
Mean corpuscular volume	Continuous	Femtoliters	No
Monocytes	Continuous	percent	Yes	2	Mean imputed
Mean platelet volume	Continuous	Femtoliters	Yes	9	Mean imputed
Nasal polyposis	Binary (Yes/No)		Yes	126	Mode
Neutrophils	Continuous	percent	Yes	2	Mean imputed
Nicotine	Binary (Yes/No)		No
Omalizumab	Binary (Yes/No)		No
Platelet count	Continuous	cells/microliter	Yes	3	Mean imputed
Pneumococcal vaccine	Binary (Yes/No)		No
Red blood cell count	Continuous	million per cubic mm	No
Roflumilast	Binary (Yes/No)		No
Sex	Binary (Female/Male)		No
Sleep apnea	Binary (Yes/No)		Yes	126	Mode
Smoking status	Categorical	Current | Former |Never	Yes	78	Mode
Systemic steroid	Binary (Yes/No)		No
Theophylline	Binary (Yes/No)		No
White blood cell count	Continuous	cells/microliter
